# Supplementary material for: Genome-wide identification and characterization of polycomb repressive complex 2 core components in upland cotton (Gossypium hirsutum L.)
Source: BMC Plant Biol. 2023 Feb 1;23:66. doi: 10.1186/s12870-023-04075-4 (PMC9890721; doi:10.1186/s12870-023-04075-4)
Supplement: Supplementary file 3 — Additional file 3: Table S3. Predicted protein-protein interactions of G. hirsutum PRC2 core components in the STRING database. [file 12870_2023_4075_MOESM3_ESM.xlsx]

## Sheet: Additional file 3-Table S3
Table S3. Predicted protein-protein interactions of G. hirsutum PRC2 core components in the STRING database.
Gene1_ID	Gene1_Symbol	Gene2_ID	Gene2_Symbol	combined_score
Gh_A10G0823	CLF	Gh_A13G1198	FIE2	999
Gh_A10G0823	CLF	Gh_D13G1494	FIE2	999
Gh_A11G1788	CLF	Gh_A13G1198	FIE2	999
Gh_A11G1788	CLF	Gh_D13G1494	FIE2	999
Gh_D10G0937	CLF	Gh_A13G1198	FIE2	999
Gh_D10G0937	CLF	Gh_D13G1494	FIE2	999
Gh_D11G1949	CLF	Gh_A13G1198	FIE2	999
Gh_D11G1949	CLF	Gh_D13G1494	FIE2	999
Gh_A10G0823	CLF	Gh_A03G0065	VRN2	999
Gh_A10G0823	CLF	Gh_D03G1592	VRN2	999
Gh_A11G1788	CLF	Gh_A03G0065	VRN2	999
Gh_A11G1788	CLF	Gh_D03G1592	VRN2	999
Gh_D10G0937	CLF	Gh_A03G0065	VRN2	999
Gh_D10G0937	CLF	Gh_D03G1592	VRN2	999
Gh_D11G1949	CLF	Gh_A03G0065	VRN2	999
Gh_D11G1949	CLF	Gh_D03G1592	VRN2	999
Gh_A10G0823	CLF	Gh_A03G0526	EMF2	999
Gh_A10G0823	CLF	Gh_A07G0381	EMF2	999
Gh_A10G0823	CLF	Gh_D03G1003	EMF2	999
Gh_A10G0823	CLF	Gh_D07G0444	EMF2	999
Gh_A11G1788	CLF	Gh_A03G0526	EMF2	999
Gh_A11G1788	CLF	Gh_A07G0381	EMF2	999
Gh_A11G1788	CLF	Gh_D03G1003	EMF2	999
Gh_A11G1788	CLF	Gh_D07G0444	EMF2	999
Gh_D10G0937	CLF	Gh_A03G0526	EMF2	999
Gh_D10G0937	CLF	Gh_A07G0381	EMF2	999
Gh_D10G0937	CLF	Gh_D03G1003	EMF2	999
Gh_D10G0937	CLF	Gh_D07G0444	EMF2	999
Gh_D11G1949	CLF	Gh_A03G0526	EMF2	999
Gh_D11G1949	CLF	Gh_A07G0381	EMF2	999
Gh_D11G1949	CLF	Gh_D03G1003	EMF2	999
Gh_D11G1949	CLF	Gh_D07G0444	EMF2	999
Gh_A13G1198	FIE2	Gh_A12G1126	EZA1	999
Gh_A13G1198	FIE2	Gh_D12G1255	EZA1	999
Gh_D13G1494	FIE2	Gh_A12G1126	EZA1	999
Gh_D13G1494	FIE2	Gh_D12G1255	EZA1	999
Gh_A13G1198	FIE2	Gh_A03G0065	VRN2	999
Gh_A13G1198	FIE2	Gh_D03G1592	VRN2	999
Gh_D13G1494	FIE2	Gh_A03G0065	VRN2	999
Gh_D13G1494	FIE2	Gh_D03G1592	VRN2	999
Gh_A13G1198	FIE2	Gh_A03G0526	EMF2	999
Gh_A13G1198	FIE2	Gh_A07G0381	EMF2	999
Gh_A13G1198	FIE2	Gh_D03G1003	EMF2	999
Gh_A13G1198	FIE2	Gh_D07G0444	EMF2	999
Gh_D13G1494	FIE2	Gh_A03G0526	EMF2	999
Gh_D13G1494	FIE2	Gh_A07G0381	EMF2	999
Gh_D13G1494	FIE2	Gh_D03G1003	EMF2	999
Gh_D13G1494	FIE2	Gh_D07G0444	EMF2	999
Gh_A13G1198	FIE2	Gh_A13G0106	MSI1	999
Gh_A13G1198	FIE2	Gh_D13G0122	MSI1	999
Gh_D13G1494	FIE2	Gh_A13G0106	MSI1	999
Gh_D13G1494	FIE2	Gh_D13G0122	MSI1	999
Gh_A12G1126	EZA1	Gh_A03G0065	VRN2	999
Gh_A12G1126	EZA1	Gh_D03G1592	VRN2	999
Gh_D12G1255	EZA1	Gh_A03G0065	VRN2	999
Gh_D12G1255	EZA1	Gh_D03G1592	VRN2	999
Gh_A12G1126	EZA1	Gh_A03G0526	EMF2	999
Gh_A12G1126	EZA1	Gh_A07G0381	EMF2	999
Gh_A12G1126	EZA1	Gh_D03G1003	EMF2	999
Gh_A12G1126	EZA1	Gh_D07G0444	EMF2	999
Gh_D12G1255	EZA1	Gh_A03G0526	EMF2	999
Gh_D12G1255	EZA1	Gh_A07G0381	EMF2	999
Gh_D12G1255	EZA1	Gh_D03G1003	EMF2	999
Gh_D12G1255	EZA1	Gh_D07G0444	EMF2	999
Gh_A12G1126	EZA1	Gh_A13G0106	MSI1	999
Gh_A12G1126	EZA1	Gh_D13G0122	MSI1	999
Gh_D12G1255	EZA1	Gh_A13G0106	MSI1	999
Gh_D12G1255	EZA1	Gh_D13G0122	MSI1	999
Gh_A03G1926	DDB1A	Gh_A08G0294	CUL4	999
Gh_A03G1926	DDB1A	Gh_A08G1969	CUL4	999
Gh_A03G1926	DDB1A	Gh_D06G1504	CUL4	999
Gh_A03G1926	DDB1A	Gh_D10G0399	CUL4	999
Gh_D02G2365	DDB1A	Gh_A08G0294	CUL4	999
Gh_D02G2365	DDB1A	Gh_A08G1969	CUL4	999
Gh_D02G2365	DDB1A	Gh_D06G1504	CUL4	999
Gh_D02G2365	DDB1A	Gh_D10G0399	CUL4	999
Gh_A03G0065	VRN2	Gh_A13G0106	MSI1	999
Gh_A03G0065	VRN2	Gh_D13G0122	MSI1	999
Gh_D03G1592	VRN2	Gh_A13G0106	MSI1	999
Gh_D03G1592	VRN2	Gh_D13G0122	MSI1	999
Gh_A05G2431	RBR	Gh_A03G1490	HDA19	998
Gh_A05G2431	RBR	Gh_D01G0135	HDA19	998
Gh_A05G3458	RBR	Gh_A03G1490	HDA19	998
Gh_A05G3458	RBR	Gh_D01G0135	HDA19	998
Gh_D04G1935	RBR	Gh_A03G1490	HDA19	998
Gh_D04G1935	RBR	Gh_D01G0135	HDA19	998
Gh_D04G1936	RBL901	Gh_A03G1490	HDA19	998
Gh_D04G1936	RBL901	Gh_D01G0135	HDA19	998
Gh_D05G2695	RBR	Gh_A03G1490	HDA19	998
Gh_D05G2695	RBR	Gh_D01G0135	HDA19	998
Gh_A05G2431	RBR	Gh_A13G0106	MSI1	997
Gh_A05G2431	RBR	Gh_D13G0122	MSI1	997
Gh_A05G3458	RBR	Gh_A13G0106	MSI1	997
Gh_A05G3458	RBR	Gh_D13G0122	MSI1	997
Gh_D04G1935	RBR	Gh_A13G0106	MSI1	997
Gh_D04G1935	RBR	Gh_D13G0122	MSI1	997
Gh_D04G1936	RBL901	Gh_A13G0106	MSI1	997
Gh_D04G1936	RBL901	Gh_D13G0122	MSI1	997
Gh_D05G2695	RBR	Gh_A13G0106	MSI1	997
Gh_D05G2695	RBR	Gh_D13G0122	MSI1	997
Gh_A03G0526	EMF2	Gh_A13G0106	MSI1	996
Gh_A03G0526	EMF2	Gh_D13G0122	MSI1	996
Gh_A07G0381	EMF2	Gh_A13G0106	MSI1	996
Gh_A07G0381	EMF2	Gh_D13G0122	MSI1	996
Gh_D03G1003	EMF2	Gh_A13G0106	MSI1	996
Gh_D03G1003	EMF2	Gh_D13G0122	MSI1	996
Gh_D07G0444	EMF2	Gh_A13G0106	MSI1	996
Gh_D07G0444	EMF2	Gh_D13G0122	MSI1	996
Gh_A05G0149	VIL1	Gh_A03G0065	VRN2	995
Gh_A05G0149	VIL1	Gh_D03G1592	VRN2	995
Gh_D05G0213	VIL1	Gh_A03G0065	VRN2	995
Gh_D05G0213	VIL1	Gh_D03G1592	VRN2	995
Gh_A05G0149	VIL1	Gh_A12G1126	EZA1	993
Gh_A05G0149	VIL1	Gh_D12G1255	EZA1	993
Gh_D05G0213	VIL1	Gh_A12G1126	EZA1	993
Gh_D05G0213	VIL1	Gh_D12G1255	EZA1	993
Gh_A05G0149	VIL1	Gh_A13G0106	MSI1	991
Gh_A05G0149	VIL1	Gh_D13G0122	MSI1	991
Gh_D05G0213	VIL1	Gh_A13G0106	MSI1	991
Gh_D05G0213	VIL1	Gh_D13G0122	MSI1	991
Gh_A13G1198	FIE2	Gh_A01G0023	MSI3	986
Gh_A13G1198	FIE2	Gh_D01G0022	MSI3	986
Gh_D13G1494	FIE2	Gh_A01G0023	MSI3	986
Gh_D13G1494	FIE2	Gh_D01G0022	MSI3	986
Gh_A03G0065	VRN2	Gh_A01G0023	MSI3	986
Gh_A03G0065	VRN2	Gh_D01G0022	MSI3	986
Gh_D03G1592	VRN2	Gh_A01G0023	MSI3	986
Gh_D03G1592	VRN2	Gh_D01G0022	MSI3	986
Gh_A01G0023	MSI3	Gh_A03G0526	EMF2	986
Gh_A01G0023	MSI3	Gh_A07G0381	EMF2	986
Gh_A01G0023	MSI3	Gh_D03G1003	EMF2	986
Gh_A01G0023	MSI3	Gh_D07G0444	EMF2	986
Gh_D01G0022	MSI3	Gh_A03G0526	EMF2	986
Gh_D01G0022	MSI3	Gh_A07G0381	EMF2	986
Gh_D01G0022	MSI3	Gh_D03G1003	EMF2	986
Gh_D01G0022	MSI3	Gh_D07G0444	EMF2	986
Gh_A03G1490	HDA19	Gh_A13G0106	MSI1	986
Gh_A03G1490	HDA19	Gh_D13G0122	MSI1	986
Gh_D01G0135	HDA19	Gh_A13G0106	MSI1	986
Gh_D01G0135	HDA19	Gh_D13G0122	MSI1	986
Gh_A05G2431	RBR	Gh_A13G1198	FIE2	985
Gh_A05G2431	RBR	Gh_D13G1494	FIE2	985
Gh_A05G3458	RBR	Gh_A13G1198	FIE2	985
Gh_A05G3458	RBR	Gh_D13G1494	FIE2	985
Gh_D04G1935	RBR	Gh_A13G1198	FIE2	985
Gh_D04G1935	RBR	Gh_D13G1494	FIE2	985
Gh_D04G1936	RBL901	Gh_A13G1198	FIE2	985
Gh_D04G1936	RBL901	Gh_D13G1494	FIE2	985
Gh_D05G2695	RBR	Gh_A13G1198	FIE2	985
Gh_D05G2695	RBR	Gh_D13G1494	FIE2	985
Gh_A13G1198	FIE2	Gh_A05G0149	VIL1	985
Gh_A13G1198	FIE2	Gh_D05G0213	VIL1	985
Gh_D13G1494	FIE2	Gh_A05G0149	VIL1	985
Gh_D13G1494	FIE2	Gh_D05G0213	VIL1	985
Gh_A10G0823	CLF	Gh_A13G0106	MSI1	984
Gh_A10G0823	CLF	Gh_D13G0122	MSI1	984
Gh_A11G1788	CLF	Gh_A13G0106	MSI1	984
Gh_A11G1788	CLF	Gh_D13G0122	MSI1	984
Gh_D10G0937	CLF	Gh_A13G0106	MSI1	984
Gh_D10G0937	CLF	Gh_D13G0122	MSI1	984
Gh_D11G1949	CLF	Gh_A13G0106	MSI1	984
Gh_D11G1949	CLF	Gh_D13G0122	MSI1	984
Gh_A13G1198	FIE2	Gh_A03G1490	HDA19	983
Gh_A13G1198	FIE2	Gh_D01G0135	HDA19	983
Gh_D13G1494	FIE2	Gh_A03G1490	HDA19	983
Gh_D13G1494	FIE2	Gh_D01G0135	HDA19	983
Gh_A05G2431	RBR	Gh_A01G0023	MSI3	982
Gh_A05G2431	RBR	Gh_D01G0022	MSI3	982
Gh_A05G3458	RBR	Gh_A01G0023	MSI3	982
Gh_A05G3458	RBR	Gh_D01G0022	MSI3	982
Gh_D04G1935	RBR	Gh_A01G0023	MSI3	982
Gh_D04G1935	RBR	Gh_D01G0022	MSI3	982
Gh_D04G1936	RBL901	Gh_A01G0023	MSI3	982
Gh_D04G1936	RBL901	Gh_D01G0022	MSI3	982
Gh_D05G2695	RBR	Gh_A01G0023	MSI3	982
Gh_D05G2695	RBR	Gh_D01G0022	MSI3	982
Gh_A10G0823	CLF	Gh_A02G0245	BLI	972
Gh_A10G0823	CLF	Gh_D10G1454	BLI	972
Gh_A11G1788	CLF	Gh_A02G0245	BLI	972
Gh_A11G1788	CLF	Gh_D10G1454	BLI	972
Gh_D10G0937	CLF	Gh_A02G0245	BLI	972
Gh_D10G0937	CLF	Gh_D10G1454	BLI	972
Gh_D11G1949	CLF	Gh_A02G0245	BLI	972
Gh_D11G1949	CLF	Gh_D10G1454	BLI	972
Gh_D07G0226	EMF1	Gh_A13G0106	MSI1	971
Gh_D07G0226	EMF1	Gh_D13G0122	MSI1	971
Gh_D07G0227	EMF1	Gh_A13G0106	MSI1	971
Gh_D07G0227	EMF1	Gh_D13G0122	MSI1	971
Gh_A01G0023	MSI3	Gh_A03G1490	HDA19	965
Gh_A01G0023	MSI3	Gh_D01G0135	HDA19	965
Gh_D01G0022	MSI3	Gh_A03G1490	HDA19	965
Gh_D01G0022	MSI3	Gh_D01G0135	HDA19	965
Gh_A10G0823	CLF	Gh_A01G0023	MSI3	963
Gh_A10G0823	CLF	Gh_D01G0022	MSI3	963
Gh_A11G1788	CLF	Gh_A01G0023	MSI3	963
Gh_A11G1788	CLF	Gh_D01G0022	MSI3	963
Gh_D10G0937	CLF	Gh_A01G0023	MSI3	963
Gh_D10G0937	CLF	Gh_D01G0022	MSI3	963
Gh_D11G1949	CLF	Gh_A01G0023	MSI3	963
Gh_D11G1949	CLF	Gh_D01G0022	MSI3	963
Gh_A12G1126	EZA1	Gh_A01G0023	MSI3	963
Gh_A12G1126	EZA1	Gh_D01G0022	MSI3	963
Gh_D12G1255	EZA1	Gh_A01G0023	MSI3	963
Gh_D12G1255	EZA1	Gh_D01G0022	MSI3	963
Gh_A03G1926	DDB1A	Gh_A01G0023	MSI3	958
Gh_A03G1926	DDB1A	Gh_D01G0022	MSI3	958
Gh_D02G2365	DDB1A	Gh_A01G0023	MSI3	958
Gh_D02G2365	DDB1A	Gh_D01G0022	MSI3	958
Gh_D07G0226	EMF1	Gh_A03G0526	EMF2	955
Gh_D07G0226	EMF1	Gh_A07G0381	EMF2	955
Gh_D07G0226	EMF1	Gh_D03G1003	EMF2	955
Gh_D07G0226	EMF1	Gh_D07G0444	EMF2	955
Gh_D07G0227	EMF1	Gh_A03G0526	EMF2	955
Gh_D07G0227	EMF1	Gh_A07G0381	EMF2	955
Gh_D07G0227	EMF1	Gh_D03G1003	EMF2	955
Gh_D07G0227	EMF1	Gh_D07G0444	EMF2	955
Gh_A12G1126	EZA1	Gh_A03G1490	HDA19	954
Gh_A12G1126	EZA1	Gh_D01G0135	HDA19	954
Gh_D12G1255	EZA1	Gh_A03G1490	HDA19	954
Gh_D12G1255	EZA1	Gh_D01G0135	HDA19	954
Gh_D08G2361	TPR2	Gh_A03G1490	HDA19	952
Gh_D08G2361	TPR2	Gh_D01G0135	HDA19	952
Gh_A03G1926	DDB1A	Gh_A13G0106	MSI1	941
Gh_A03G1926	DDB1A	Gh_D13G0122	MSI1	941
Gh_D02G2365	DDB1A	Gh_A13G0106	MSI1	941
Gh_D02G2365	DDB1A	Gh_D13G0122	MSI1	941
Gh_A03G1490	HDA19	Gh_A03G0526	EMF2	939
Gh_A03G1490	HDA19	Gh_A07G0381	EMF2	939
Gh_A03G1490	HDA19	Gh_D03G1003	EMF2	939
Gh_A03G1490	HDA19	Gh_D07G0444	EMF2	939
Gh_D01G0135	HDA19	Gh_A03G0526	EMF2	939
Gh_D01G0135	HDA19	Gh_A07G0381	EMF2	939
Gh_D01G0135	HDA19	Gh_D03G1003	EMF2	939
Gh_D01G0135	HDA19	Gh_D07G0444	EMF2	939
Gh_A08G0294	CUL4	Gh_A13G0106	MSI1	938
Gh_A08G0294	CUL4	Gh_D13G0122	MSI1	938
Gh_A08G1969	CUL4	Gh_A13G0106	MSI1	938
Gh_A08G1969	CUL4	Gh_D13G0122	MSI1	938
Gh_D06G1504	CUL4	Gh_A13G0106	MSI1	938
Gh_D06G1504	CUL4	Gh_D13G0122	MSI1	938
Gh_D10G0399	CUL4	Gh_A13G0106	MSI1	938
Gh_D10G0399	CUL4	Gh_D13G0122	MSI1	938
Gh_A10G0823	CLF	Gh_A03G1490	HDA19	937
Gh_A10G0823	CLF	Gh_D01G0135	HDA19	937
Gh_A11G1788	CLF	Gh_A03G1490	HDA19	937
Gh_A11G1788	CLF	Gh_D01G0135	HDA19	937
Gh_D10G0937	CLF	Gh_A03G1490	HDA19	937
Gh_D10G0937	CLF	Gh_D01G0135	HDA19	937
Gh_D11G1949	CLF	Gh_A03G1490	HDA19	937
Gh_D11G1949	CLF	Gh_D01G0135	HDA19	937
Gh_A03G0065	VRN2	Gh_A03G1490	HDA19	934
Gh_A03G0065	VRN2	Gh_D01G0135	HDA19	934
Gh_D03G1592	VRN2	Gh_A03G1490	HDA19	934
Gh_D03G1592	VRN2	Gh_D01G0135	HDA19	934
Gh_D09G0169	CUL3A	Gh_A03G1926	DDB1A	925
Gh_D09G0169	CUL3A	Gh_D02G2365	DDB1A	925
Gh_D05G2262	ASHH2	Gh_A03G1490	HDA19	906
Gh_D05G2262	ASHH2	Gh_D01G0135	HDA19	906
Gh_D05G2930	CUL3B	Gh_A03G1926	DDB1A	903
Gh_D05G2930	CUL3B	Gh_D02G2365	DDB1A	903
Gh_D02G1080	NTF4	Gh_A03G0163	MPK4	903
Gh_D02G1080	NTF4	Gh_A08G1183	MPK4	903
Gh_D02G1080	NTF4	Gh_A12G0964	MPK4	903
Gh_D02G1080	NTF4	Gh_D03G1422	MPK4	903
Gh_D02G1080	NTF4	Gh_D08G1467	MMK2	903
Gh_D02G1080	NTF4	Gh_D12G1076	MPK4	903
Gh_A10G0823	CLF	Gh_A03G1926	DDB1A	866
Gh_A10G0823	CLF	Gh_D02G2365	DDB1A	866
Gh_A11G1788	CLF	Gh_A03G1926	DDB1A	866
Gh_A11G1788	CLF	Gh_D02G2365	DDB1A	866
Gh_D10G0937	CLF	Gh_A03G1926	DDB1A	866
Gh_D10G0937	CLF	Gh_D02G2365	DDB1A	866
Gh_D11G1949	CLF	Gh_A03G1926	DDB1A	866
Gh_D11G1949	CLF	Gh_D02G2365	DDB1A	866
Gh_A10G0823	CLF	Gh_A08G0294	CUL4	826
Gh_A10G0823	CLF	Gh_A08G1969	CUL4	826
Gh_A10G0823	CLF	Gh_D06G1504	CUL4	826
Gh_A10G0823	CLF	Gh_D10G0399	CUL4	826
Gh_A11G1788	CLF	Gh_A08G0294	CUL4	826
Gh_A11G1788	CLF	Gh_A08G1969	CUL4	826
Gh_A11G1788	CLF	Gh_D06G1504	CUL4	826
Gh_A11G1788	CLF	Gh_D10G0399	CUL4	826
Gh_D10G0937	CLF	Gh_A08G0294	CUL4	826
Gh_D10G0937	CLF	Gh_A08G1969	CUL4	826
Gh_D10G0937	CLF	Gh_D06G1504	CUL4	826
Gh_D10G0937	CLF	Gh_D10G0399	CUL4	826
Gh_D11G1949	CLF	Gh_A08G0294	CUL4	826
Gh_D11G1949	CLF	Gh_A08G1969	CUL4	826
Gh_D11G1949	CLF	Gh_D06G1504	CUL4	826
Gh_D11G1949	CLF	Gh_D10G0399	CUL4	826
Gh_D08G2361	TPR2	Gh_D06G0508	TPR4	745
Gh_A01G0023	MSI3	Gh_A08G0294	CUL4	732
Gh_A01G0023	MSI3	Gh_A08G1969	CUL4	732
Gh_A01G0023	MSI3	Gh_D06G1504	CUL4	732
Gh_A01G0023	MSI3	Gh_D10G0399	CUL4	732
Gh_D01G0022	MSI3	Gh_A08G0294	CUL4	732
Gh_D01G0022	MSI3	Gh_A08G1969	CUL4	732
Gh_D01G0022	MSI3	Gh_D06G1504	CUL4	732
Gh_D01G0022	MSI3	Gh_D10G0399	CUL4	732
Gh_A03G1540	TFT6	Gh_A07G2179	GF14A	723
Gh_A03G1540	TFT6	Gh_D07G0712	GF14A	723
Gh_A04G0978	TFT6	Gh_A07G2179	GF14A	723
Gh_A04G0978	TFT6	Gh_D07G0712	GF14A	723
Gh_A05G2280	GRF2	Gh_A07G2179	GF14A	723
Gh_A05G2280	GRF2	Gh_D07G0712	GF14A	723
Gh_A06G0273	TFT6	Gh_A07G2179	GF14A	723
Gh_A06G0273	TFT6	Gh_D07G0712	GF14A	723
Gh_A13G0606	TFT6	Gh_A07G2179	GF14A	723
Gh_A13G0606	TFT6	Gh_D07G0712	GF14A	723
Gh_D01G0107	TFT6	Gh_A07G2179	GF14A	723
Gh_D01G0107	TFT6	Gh_D07G0712	GF14A	723
Gh_D05G2540	GRF2	Gh_A07G2179	GF14A	723
Gh_D05G2540	GRF2	Gh_D07G0712	GF14A	723
Gh_D13G0518	TFT6	Gh_A07G2179	GF14A	723
Gh_D13G0518	TFT6	Gh_D07G0712	GF14A	723
Gh_Sca123729G01	TFT6	Gh_A07G2179	GF14A	723
Gh_Sca123729G01	TFT6	Gh_D07G0712	GF14A	723
Gh_A03G0065	VRN2	Gh_D07G0226	EMF1	721
Gh_A03G0065	VRN2	Gh_D07G0227	EMF1	721
Gh_D03G1592	VRN2	Gh_D07G0226	EMF1	721
Gh_D03G1592	VRN2	Gh_D07G0227	EMF1	721
Gh_A01G0023	MSI3	Gh_A13G0106	MSI1	720
Gh_A01G0023	MSI3	Gh_D13G0122	MSI1	720
Gh_D01G0022	MSI3	Gh_A13G0106	MSI1	720
Gh_D01G0022	MSI3	Gh_D13G0122	MSI1	720
Gh_D05G2262	ASHH2	Gh_D08G2361	TPR2	707
Gh_D05G2262	ASHH2	Gh_D06G0508	TPR4	698
Gh_A03G1540	TFT6	Gh_A10G0823	CLF	686
Gh_A03G1540	TFT6	Gh_A11G1788	CLF	686
Gh_A03G1540	TFT6	Gh_D10G0937	CLF	686
Gh_A03G1540	TFT6	Gh_D11G1949	CLF	686
Gh_A04G0978	TFT6	Gh_A10G0823	CLF	686
Gh_A04G0978	TFT6	Gh_A11G1788	CLF	686
Gh_A04G0978	TFT6	Gh_D10G0937	CLF	686
Gh_A04G0978	TFT6	Gh_D11G1949	CLF	686
Gh_A05G2280	GRF2	Gh_A10G0823	CLF	686
Gh_A05G2280	GRF2	Gh_A11G1788	CLF	686
Gh_A05G2280	GRF2	Gh_D10G0937	CLF	686
Gh_A05G2280	GRF2	Gh_D11G1949	CLF	686
Gh_A06G0273	TFT6	Gh_A10G0823	CLF	686
Gh_A06G0273	TFT6	Gh_A11G1788	CLF	686
Gh_A06G0273	TFT6	Gh_D10G0937	CLF	686
Gh_A06G0273	TFT6	Gh_D11G1949	CLF	686
Gh_A13G0606	TFT6	Gh_A10G0823	CLF	686
Gh_A13G0606	TFT6	Gh_A11G1788	CLF	686
Gh_A13G0606	TFT6	Gh_D10G0937	CLF	686
Gh_A13G0606	TFT6	Gh_D11G1949	CLF	686
Gh_D01G0107	TFT6	Gh_A10G0823	CLF	686
Gh_D01G0107	TFT6	Gh_A11G1788	CLF	686
Gh_D01G0107	TFT6	Gh_D10G0937	CLF	686
Gh_D01G0107	TFT6	Gh_D11G1949	CLF	686
Gh_D05G2540	GRF2	Gh_A10G0823	CLF	686
Gh_D05G2540	GRF2	Gh_A11G1788	CLF	686
Gh_D05G2540	GRF2	Gh_D10G0937	CLF	686
Gh_D05G2540	GRF2	Gh_D11G1949	CLF	686
Gh_D13G0518	TFT6	Gh_A10G0823	CLF	686
Gh_D13G0518	TFT6	Gh_A11G1788	CLF	686
Gh_D13G0518	TFT6	Gh_D10G0937	CLF	686
Gh_D13G0518	TFT6	Gh_D11G1949	CLF	686
Gh_Sca123729G01	TFT6	Gh_A10G0823	CLF	686
Gh_Sca123729G01	TFT6	Gh_A11G1788	CLF	686
Gh_Sca123729G01	TFT6	Gh_D10G0937	CLF	686
Gh_Sca123729G01	TFT6	Gh_D11G1949	CLF	686
Gh_A03G1540	TFT6	Gh_A12G1126	EZA1	686
Gh_A03G1540	TFT6	Gh_D12G1255	EZA1	686
Gh_A04G0978	TFT6	Gh_A12G1126	EZA1	686
Gh_A04G0978	TFT6	Gh_D12G1255	EZA1	686
Gh_A05G2280	GRF2	Gh_A12G1126	EZA1	686
Gh_A05G2280	GRF2	Gh_D12G1255	EZA1	686
Gh_A06G0273	TFT6	Gh_A12G1126	EZA1	686
Gh_A06G0273	TFT6	Gh_D12G1255	EZA1	686
Gh_A13G0606	TFT6	Gh_A12G1126	EZA1	686
Gh_A13G0606	TFT6	Gh_D12G1255	EZA1	686
Gh_D01G0107	TFT6	Gh_A12G1126	EZA1	686
Gh_D01G0107	TFT6	Gh_D12G1255	EZA1	686
Gh_D05G2540	GRF2	Gh_A12G1126	EZA1	686
Gh_D05G2540	GRF2	Gh_D12G1255	EZA1	686
Gh_D13G0518	TFT6	Gh_A12G1126	EZA1	686
Gh_D13G0518	TFT6	Gh_D12G1255	EZA1	686
Gh_Sca123729G01	TFT6	Gh_A12G1126	EZA1	686
Gh_Sca123729G01	TFT6	Gh_D12G1255	EZA1	686
Gh_D05G2262	ASHH2	Gh_A13G1198	FIE2	666
Gh_D05G2262	ASHH2	Gh_D13G1494	FIE2	666
Gh_A12G1126	EZA1	Gh_D07G0226	EMF1	664
Gh_A12G1126	EZA1	Gh_D07G0227	EMF1	664
Gh_D12G1255	EZA1	Gh_D07G0226	EMF1	664
Gh_D12G1255	EZA1	Gh_D07G0227	EMF1	664
Gh_A13G1198	FIE2	Gh_D07G0226	EMF1	647
Gh_A13G1198	FIE2	Gh_D07G0227	EMF1	647
Gh_D13G1494	FIE2	Gh_D07G0226	EMF1	647
Gh_D13G1494	FIE2	Gh_D07G0227	EMF1	647
Gh_A08G0045	HIRA	Gh_A01G0023	MSI3	616
Gh_A08G0045	HIRA	Gh_D01G0022	MSI3	616
Gh_A08G0045	HIRA	Gh_A13G0106	MSI1	616
Gh_A08G0045	HIRA	Gh_D13G0122	MSI1	616
Gh_A05G2431	RBR	Gh_A12G1126	EZA1	590
Gh_A05G2431	RBR	Gh_D12G1255	EZA1	590
Gh_A05G3458	RBR	Gh_A12G1126	EZA1	590
Gh_A05G3458	RBR	Gh_D12G1255	EZA1	590
Gh_D04G1935	RBR	Gh_A12G1126	EZA1	590
Gh_D04G1935	RBR	Gh_D12G1255	EZA1	590
Gh_D04G1936	RBL901	Gh_A12G1126	EZA1	590
Gh_D04G1936	RBL901	Gh_D12G1255	EZA1	590
Gh_D05G2695	RBR	Gh_A12G1126	EZA1	590
Gh_D05G2695	RBR	Gh_D12G1255	EZA1	590
Gh_D05G2262	ASHH2	Gh_A03G0065	VRN2	576
Gh_D05G2262	ASHH2	Gh_D03G1592	VRN2	576
Gh_D05G2262	ASHH2	Gh_A03G0526	EMF2	544
Gh_D05G2262	ASHH2	Gh_A07G0381	EMF2	544
Gh_D05G2262	ASHH2	Gh_D03G1003	EMF2	544
Gh_D05G2262	ASHH2	Gh_D07G0444	EMF2	544
Gh_D06G0508	TPR4	Gh_A03G1490	HDA19	539
Gh_D06G0508	TPR4	Gh_D01G0135	HDA19	539
Gh_A03G0163	MPK4	Gh_A03G1490	HDA19	469
Gh_A03G0163	MPK4	Gh_D01G0135	HDA19	469
Gh_A08G1183	MPK4	Gh_A03G1490	HDA19	469
Gh_A08G1183	MPK4	Gh_D01G0135	HDA19	469
Gh_A12G0964	MPK4	Gh_A03G1490	HDA19	469
Gh_A12G0964	MPK4	Gh_D01G0135	HDA19	469
Gh_D03G1422	MPK4	Gh_A03G1490	HDA19	469
Gh_D03G1422	MPK4	Gh_D01G0135	HDA19	469
Gh_D08G1467	MMK2	Gh_A03G1490	HDA19	469
Gh_D08G1467	MMK2	Gh_D01G0135	HDA19	469
Gh_D12G1076	MPK4	Gh_A03G1490	HDA19	469
Gh_D12G1076	MPK4	Gh_D01G0135	HDA19	469
Gh_D02G1080	NTF4	Gh_A03G1490	HDA19	448
Gh_D02G1080	NTF4	Gh_D01G0135	HDA19	448
Gh_D06G0508	TPR4	Gh_A12G1126	EZA1	426
Gh_D06G0508	TPR4	Gh_D12G1255	EZA1	426
Gh_A12G1126	EZA1	Gh_A03G1926	DDB1A	426
Gh_A12G1126	EZA1	Gh_D02G2365	DDB1A	426
Gh_D12G1255	EZA1	Gh_A03G1926	DDB1A	426
Gh_D12G1255	EZA1	Gh_D02G2365	DDB1A	426
Gh_A05G0149	VIL1	Gh_A03G0526	EMF2	407
Gh_A05G0149	VIL1	Gh_A07G0381	EMF2	407
Gh_A05G0149	VIL1	Gh_D03G1003	EMF2	407
Gh_A05G0149	VIL1	Gh_D07G0444	EMF2	407
Gh_D05G0213	VIL1	Gh_A03G0526	EMF2	407
Gh_D05G0213	VIL1	Gh_A07G0381	EMF2	407
Gh_D05G0213	VIL1	Gh_D03G1003	EMF2	407
Gh_D05G0213	VIL1	Gh_D07G0444	EMF2	407
Gh_A10G0823	CLF	Gh_A12G1126	EZA1	402
Gh_A10G0823	CLF	Gh_D12G1255	EZA1	402
Gh_A11G1788	CLF	Gh_A12G1126	EZA1	402
Gh_A11G1788	CLF	Gh_D12G1255	EZA1	402
Gh_D10G0937	CLF	Gh_A12G1126	EZA1	402
Gh_D10G0937	CLF	Gh_D12G1255	EZA1	402
Gh_D11G1949	CLF	Gh_A12G1126	EZA1	402
Gh_D11G1949	CLF	Gh_D12G1255	EZA1	402
Gh_A10G0823	CLF	Gh_A05G2431	RBR	397
Gh_A10G0823	CLF	Gh_A05G3458	RBR	397
Gh_A10G0823	CLF	Gh_D04G1935	RBR	397
Gh_A10G0823	CLF	Gh_D04G1936	RBL901	397
Gh_A10G0823	CLF	Gh_D05G2695	RBR	397
Gh_A11G1788	CLF	Gh_A05G2431	RBR	397
Gh_A11G1788	CLF	Gh_A05G3458	RBR	397
Gh_A11G1788	CLF	Gh_D04G1935	RBR	397
Gh_A11G1788	CLF	Gh_D04G1936	RBL901	397
Gh_A11G1788	CLF	Gh_D05G2695	RBR	397
Gh_D10G0937	CLF	Gh_A05G2431	RBR	397
Gh_D10G0937	CLF	Gh_A05G3458	RBR	397
Gh_D10G0937	CLF	Gh_D04G1935	RBR	397
Gh_D10G0937	CLF	Gh_D04G1936	RBL901	397
Gh_D10G0937	CLF	Gh_D05G2695	RBR	397
Gh_D11G1949	CLF	Gh_A05G2431	RBR	397
Gh_D11G1949	CLF	Gh_A05G3458	RBR	397
Gh_D11G1949	CLF	Gh_D04G1935	RBR	397
Gh_D11G1949	CLF	Gh_D04G1936	RBL901	397
Gh_D11G1949	CLF	Gh_D05G2695	RBR	397
Gh_D08G2361	TPR2	Gh_A10G0823	CLF	385
Gh_D08G2361	TPR2	Gh_A11G1788	CLF	385
Gh_D08G2361	TPR2	Gh_D10G0937	CLF	385
Gh_D08G2361	TPR2	Gh_D11G1949	CLF	385
Gh_D08G2361	TPR2	Gh_A12G1126	EZA1	385
Gh_D08G2361	TPR2	Gh_D12G1255	EZA1	385
Gh_A10G0823	CLF	Gh_D06G0508	TPR4	385
Gh_A11G1788	CLF	Gh_D06G0508	TPR4	385
Gh_D10G0937	CLF	Gh_D06G0508	TPR4	385
Gh_D11G1949	CLF	Gh_D06G0508	TPR4	385
Gh_A03G1926	DDB1A	Gh_A03G1490	HDA19	379
Gh_A03G1926	DDB1A	Gh_D01G0135	HDA19	379
Gh_D02G2365	DDB1A	Gh_A03G1490	HDA19	379
Gh_D02G2365	DDB1A	Gh_D01G0135	HDA19	379
Gh_D05G2262	ASHH2	Gh_A13G0106	MSI1	376
Gh_D05G2262	ASHH2	Gh_D13G0122	MSI1	376
Gh_D05G2262	ASHH2	Gh_D07G0226	EMF1	375
Gh_D05G2262	ASHH2	Gh_D07G0227	EMF1	375
Gh_D05G2262	ASHH2	Gh_A12G1126	EZA1	358
Gh_D05G2262	ASHH2	Gh_D12G1255	EZA1	358
Gh_D09G0169	CUL3A	Gh_D05G2930	CUL3B	354
Gh_A05G3068	SAP130A	Gh_A03G1926	DDB1A	337
Gh_A05G3068	SAP130A	Gh_D02G2365	DDB1A	337
Gh_A10G1886	SAP130A	Gh_A03G1926	DDB1A	337
Gh_A10G1886	SAP130A	Gh_D02G2365	DDB1A	337
Gh_D10G2156	SAP130A	Gh_A03G1926	DDB1A	337
Gh_D10G2156	SAP130A	Gh_D02G2365	DDB1A	337
Gh_A03G1540	TFT6	Gh_D02G1080	NTF4	329
Gh_A04G0978	TFT6	Gh_D02G1080	NTF4	329
Gh_A05G2280	GRF2	Gh_D02G1080	NTF4	329
Gh_A06G0273	TFT6	Gh_D02G1080	NTF4	329
Gh_A13G0606	TFT6	Gh_D02G1080	NTF4	329
Gh_D01G0107	TFT6	Gh_D02G1080	NTF4	329
Gh_D05G2540	GRF2	Gh_D02G1080	NTF4	329
Gh_D13G0518	TFT6	Gh_D02G1080	NTF4	329
Gh_Sca123729G01	TFT6	Gh_D02G1080	NTF4	329
Gh_D05G2262	ASHH2	Gh_A08G0045	HIRA	313
Gh_A03G1540	TFT6	Gh_A03G1490	HDA19	310
Gh_A03G1540	TFT6	Gh_D01G0135	HDA19	310
Gh_A04G0978	TFT6	Gh_A03G1490	HDA19	310
Gh_A04G0978	TFT6	Gh_D01G0135	HDA19	310
Gh_A05G2280	GRF2	Gh_A03G1490	HDA19	310
Gh_A05G2280	GRF2	Gh_D01G0135	HDA19	310
Gh_A06G0273	TFT6	Gh_A03G1490	HDA19	310
Gh_A06G0273	TFT6	Gh_D01G0135	HDA19	310
Gh_A13G0606	TFT6	Gh_A03G1490	HDA19	310
Gh_A13G0606	TFT6	Gh_D01G0135	HDA19	310
Gh_D01G0107	TFT6	Gh_A03G1490	HDA19	310
Gh_D01G0107	TFT6	Gh_D01G0135	HDA19	310
Gh_D05G2540	GRF2	Gh_A03G1490	HDA19	310
Gh_D05G2540	GRF2	Gh_D01G0135	HDA19	310
Gh_D13G0518	TFT6	Gh_A03G1490	HDA19	310
Gh_D13G0518	TFT6	Gh_D01G0135	HDA19	310
Gh_Sca123729G01	TFT6	Gh_A03G1490	HDA19	310
Gh_Sca123729G01	TFT6	Gh_D01G0135	HDA19	310
Gh_A03G1490	HDA19	Gh_A07G2179	GF14A	310
Gh_A03G1490	HDA19	Gh_D07G0712	GF14A	310
Gh_D01G0135	HDA19	Gh_A07G2179	GF14A	310
Gh_D01G0135	HDA19	Gh_D07G0712	GF14A	310
Gh_D05G2262	ASHH2	Gh_A01G0023	MSI3	301
Gh_D05G2262	ASHH2	Gh_D01G0022	MSI3	301
Gh_D05G2262	ASHH2	Gh_A05G0149	VIL1	298
Gh_D05G2262	ASHH2	Gh_D05G0213	VIL1	298
Gh_A05G2431	RBR	Gh_A03G0526	EMF2	293
Gh_A05G2431	RBR	Gh_A07G0381	EMF2	293
Gh_A05G2431	RBR	Gh_D03G1003	EMF2	293
Gh_A05G2431	RBR	Gh_D07G0444	EMF2	293
Gh_A05G3458	RBR	Gh_A03G0526	EMF2	293
Gh_A05G3458	RBR	Gh_A07G0381	EMF2	293
Gh_A05G3458	RBR	Gh_D03G1003	EMF2	293
Gh_A05G3458	RBR	Gh_D07G0444	EMF2	293
Gh_D04G1935	RBR	Gh_A03G0526	EMF2	293
Gh_D04G1935	RBR	Gh_A07G0381	EMF2	293
Gh_D04G1935	RBR	Gh_D03G1003	EMF2	293
Gh_D04G1935	RBR	Gh_D07G0444	EMF2	293
Gh_D04G1936	RBL901	Gh_A03G0526	EMF2	293
Gh_D04G1936	RBL901	Gh_A07G0381	EMF2	293
Gh_D04G1936	RBL901	Gh_D03G1003	EMF2	293
Gh_D04G1936	RBL901	Gh_D07G0444	EMF2	293
Gh_D05G2695	RBR	Gh_A03G0526	EMF2	293
Gh_D05G2695	RBR	Gh_A07G0381	EMF2	293
Gh_D05G2695	RBR	Gh_D03G1003	EMF2	293
Gh_D05G2695	RBR	Gh_D07G0444	EMF2	293
Gh_A02G0245	BLI	Gh_D07G0226	EMF1	293
Gh_A02G0245	BLI	Gh_D07G0227	EMF1	293
Gh_D10G1454	BLI	Gh_D07G0226	EMF1	293
Gh_D10G1454	BLI	Gh_D07G0227	EMF1	293
Gh_A12G1126	EZA1	Gh_A08G0294	CUL4	292
Gh_A12G1126	EZA1	Gh_A08G1969	CUL4	292
Gh_A12G1126	EZA1	Gh_D06G1504	CUL4	292
Gh_A12G1126	EZA1	Gh_D10G0399	CUL4	292
Gh_D12G1255	EZA1	Gh_A08G0294	CUL4	292
Gh_D12G1255	EZA1	Gh_A08G1969	CUL4	292
Gh_D12G1255	EZA1	Gh_D06G1504	CUL4	292
Gh_D12G1255	EZA1	Gh_D10G0399	CUL4	292
Gh_D05G2262	ASHH2	Gh_A03G1926	DDB1A	286
Gh_D05G2262	ASHH2	Gh_D02G2365	DDB1A	286
Gh_D09G0169	CUL3A	Gh_A08G0294	CUL4	280
Gh_D09G0169	CUL3A	Gh_A08G1969	CUL4	280
Gh_D09G0169	CUL3A	Gh_D06G1504	CUL4	280
Gh_D09G0169	CUL3A	Gh_D10G0399	CUL4	280
Gh_D05G2262	ASHH2	Gh_A10G0823	CLF	275
Gh_D05G2262	ASHH2	Gh_A11G1788	CLF	275
Gh_D05G2262	ASHH2	Gh_D10G0937	CLF	275
Gh_D05G2262	ASHH2	Gh_D11G1949	CLF	275
Gh_D05G2262	ASHH2	Gh_A05G2431	RBR	275
Gh_D05G2262	ASHH2	Gh_A05G3458	RBR	275
Gh_D05G2262	ASHH2	Gh_D04G1935	RBR	275
Gh_D05G2262	ASHH2	Gh_D04G1936	RBL901	275
Gh_D05G2262	ASHH2	Gh_D05G2695	RBR	275
Gh_A05G0149	VIL1	Gh_D07G0226	EMF1	246
Gh_A05G0149	VIL1	Gh_D07G0227	EMF1	246
Gh_D05G0213	VIL1	Gh_D07G0226	EMF1	246
Gh_D05G0213	VIL1	Gh_D07G0227	EMF1	246
Gh_A03G1540	TFT6	Gh_A03G0163	MPK4	244
Gh_A03G1540	TFT6	Gh_A08G1183	MPK4	244
Gh_A03G1540	TFT6	Gh_A12G0964	MPK4	244
Gh_A03G1540	TFT6	Gh_D03G1422	MPK4	244
Gh_A03G1540	TFT6	Gh_D08G1467	MMK2	244
Gh_A03G1540	TFT6	Gh_D12G1076	MPK4	244
Gh_A04G0978	TFT6	Gh_A03G0163	MPK4	244
Gh_A04G0978	TFT6	Gh_A08G1183	MPK4	244
Gh_A04G0978	TFT6	Gh_A12G0964	MPK4	244
Gh_A04G0978	TFT6	Gh_D03G1422	MPK4	244
Gh_A04G0978	TFT6	Gh_D08G1467	MMK2	244
Gh_A04G0978	TFT6	Gh_D12G1076	MPK4	244
Gh_A05G2280	GRF2	Gh_A03G0163	MPK4	244
Gh_A05G2280	GRF2	Gh_A08G1183	MPK4	244
Gh_A05G2280	GRF2	Gh_A12G0964	MPK4	244
Gh_A05G2280	GRF2	Gh_D03G1422	MPK4	244
Gh_A05G2280	GRF2	Gh_D08G1467	MMK2	244
Gh_A05G2280	GRF2	Gh_D12G1076	MPK4	244
Gh_A06G0273	TFT6	Gh_A03G0163	MPK4	244
Gh_A06G0273	TFT6	Gh_A08G1183	MPK4	244
Gh_A06G0273	TFT6	Gh_A12G0964	MPK4	244
Gh_A06G0273	TFT6	Gh_D03G1422	MPK4	244
Gh_A06G0273	TFT6	Gh_D08G1467	MMK2	244
Gh_A06G0273	TFT6	Gh_D12G1076	MPK4	244
Gh_A13G0606	TFT6	Gh_A03G0163	MPK4	244
Gh_A13G0606	TFT6	Gh_A08G1183	MPK4	244
Gh_A13G0606	TFT6	Gh_A12G0964	MPK4	244
Gh_A13G0606	TFT6	Gh_D03G1422	MPK4	244
Gh_A13G0606	TFT6	Gh_D08G1467	MMK2	244
Gh_A13G0606	TFT6	Gh_D12G1076	MPK4	244
Gh_D01G0107	TFT6	Gh_A03G0163	MPK4	244
Gh_D01G0107	TFT6	Gh_A08G1183	MPK4	244
Gh_D01G0107	TFT6	Gh_A12G0964	MPK4	244
Gh_D01G0107	TFT6	Gh_D03G1422	MPK4	244
Gh_D01G0107	TFT6	Gh_D08G1467	MMK2	244
Gh_D01G0107	TFT6	Gh_D12G1076	MPK4	244
Gh_D05G2540	GRF2	Gh_A03G0163	MPK4	244
Gh_D05G2540	GRF2	Gh_A08G1183	MPK4	244
Gh_D05G2540	GRF2	Gh_A12G0964	MPK4	244
Gh_D05G2540	GRF2	Gh_D03G1422	MPK4	244
Gh_D05G2540	GRF2	Gh_D08G1467	MMK2	244
Gh_D05G2540	GRF2	Gh_D12G1076	MPK4	244
Gh_D13G0518	TFT6	Gh_A03G0163	MPK4	244
Gh_D13G0518	TFT6	Gh_A08G1183	MPK4	244
Gh_D13G0518	TFT6	Gh_A12G0964	MPK4	244
Gh_D13G0518	TFT6	Gh_D03G1422	MPK4	244
Gh_D13G0518	TFT6	Gh_D08G1467	MMK2	244
Gh_D13G0518	TFT6	Gh_D12G1076	MPK4	244
Gh_Sca123729G01	TFT6	Gh_A03G0163	MPK4	244
Gh_Sca123729G01	TFT6	Gh_A08G1183	MPK4	244
Gh_Sca123729G01	TFT6	Gh_A12G0964	MPK4	244
Gh_Sca123729G01	TFT6	Gh_D03G1422	MPK4	244
Gh_Sca123729G01	TFT6	Gh_D08G1467	MMK2	244
Gh_Sca123729G01	TFT6	Gh_D12G1076	MPK4	244
Gh_D09G0169	CUL3A	Gh_A02G0245	BLI	229
Gh_D09G0169	CUL3A	Gh_D10G1454	BLI	229
Gh_A12G0772	ATL54	Gh_D05G2262	ASHH2	228
Gh_D05G2141	ATL54	Gh_D05G2262	ASHH2	228
Gh_D05G2262	ASHH2	Gh_A04G0980	ATL55	228
Gh_D05G2262	ASHH2	Gh_D04G1524	ATL54	228
Gh_D08G2361	TPR2	Gh_A03G0163	MPK4	227
Gh_D08G2361	TPR2	Gh_A08G1183	MPK4	227
Gh_D08G2361	TPR2	Gh_A12G0964	MPK4	227
Gh_D08G2361	TPR2	Gh_D03G1422	MPK4	227
Gh_D08G2361	TPR2	Gh_D08G1467	MMK2	227
Gh_D08G2361	TPR2	Gh_D12G1076	MPK4	227
Gh_A02G0245	BLI	Gh_A12G1126	EZA1	219
Gh_A02G0245	BLI	Gh_D12G1255	EZA1	219
Gh_D10G1454	BLI	Gh_A12G1126	EZA1	219
Gh_D10G1454	BLI	Gh_D12G1255	EZA1	219
Gh_D09G0169	CUL3A	Gh_A12G1126	EZA1	218
Gh_D09G0169	CUL3A	Gh_D12G1255	EZA1	218
Gh_D08G2361	TPR2	Gh_D02G1080	NTF4	216
Gh_A05G2431	RBR	Gh_A05G3068	SAP130A	216
Gh_A05G2431	RBR	Gh_A10G1886	SAP130A	216
Gh_A05G2431	RBR	Gh_D10G2156	SAP130A	216
Gh_A05G3458	RBR	Gh_A05G3068	SAP130A	216
Gh_A05G3458	RBR	Gh_A10G1886	SAP130A	216
Gh_A05G3458	RBR	Gh_D10G2156	SAP130A	216
Gh_D04G1935	RBR	Gh_A05G3068	SAP130A	216
Gh_D04G1935	RBR	Gh_A10G1886	SAP130A	216
Gh_D04G1935	RBR	Gh_D10G2156	SAP130A	216
Gh_D04G1936	RBL901	Gh_A05G3068	SAP130A	216
Gh_D04G1936	RBL901	Gh_A10G1886	SAP130A	216
Gh_D04G1936	RBL901	Gh_D10G2156	SAP130A	216
Gh_D05G2695	RBR	Gh_A05G3068	SAP130A	216
Gh_D05G2695	RBR	Gh_A10G1886	SAP130A	216
Gh_D05G2695	RBR	Gh_D10G2156	SAP130A	216
Gh_A02G0245	BLI	Gh_A03G0526	EMF2	216
Gh_A02G0245	BLI	Gh_A07G0381	EMF2	216
Gh_A02G0245	BLI	Gh_D03G1003	EMF2	216
Gh_A02G0245	BLI	Gh_D07G0444	EMF2	216
Gh_D10G1454	BLI	Gh_A03G0526	EMF2	216
Gh_D10G1454	BLI	Gh_A07G0381	EMF2	216
Gh_D10G1454	BLI	Gh_D03G1003	EMF2	216
Gh_D10G1454	BLI	Gh_D07G0444	EMF2	216
Gh_A05G2431	RBR	Gh_A03G0065	VRN2	214
Gh_A05G2431	RBR	Gh_D03G1592	VRN2	214
Gh_A05G3458	RBR	Gh_A03G0065	VRN2	214
Gh_A05G3458	RBR	Gh_D03G1592	VRN2	214
Gh_D04G1935	RBR	Gh_A03G0065	VRN2	214
Gh_D04G1935	RBR	Gh_D03G1592	VRN2	214
Gh_D04G1936	RBL901	Gh_A03G0065	VRN2	214
Gh_D04G1936	RBL901	Gh_D03G1592	VRN2	214
Gh_D05G2695	RBR	Gh_A03G0065	VRN2	214
Gh_D05G2695	RBR	Gh_D03G1592	VRN2	214
Gh_A05G3068	SAP130A	Gh_A08G0294	CUL4	212
Gh_A05G3068	SAP130A	Gh_A08G1969	CUL4	212
Gh_A05G3068	SAP130A	Gh_D06G1504	CUL4	212
Gh_A05G3068	SAP130A	Gh_D10G0399	CUL4	212
Gh_A10G1886	SAP130A	Gh_A08G0294	CUL4	212
Gh_A10G1886	SAP130A	Gh_A08G1969	CUL4	212
Gh_A10G1886	SAP130A	Gh_D06G1504	CUL4	212
Gh_A10G1886	SAP130A	Gh_D10G0399	CUL4	212
Gh_D10G2156	SAP130A	Gh_A08G0294	CUL4	212
Gh_D10G2156	SAP130A	Gh_A08G1969	CUL4	212
Gh_D10G2156	SAP130A	Gh_D06G1504	CUL4	212
Gh_D10G2156	SAP130A	Gh_D10G0399	CUL4	212
Gh_D09G0169	CUL3A	Gh_A03G1540	TFT6	209
Gh_D09G0169	CUL3A	Gh_A04G0978	TFT6	209
Gh_D09G0169	CUL3A	Gh_A05G2280	GRF2	209
Gh_D09G0169	CUL3A	Gh_A06G0273	TFT6	209
Gh_D09G0169	CUL3A	Gh_A13G0606	TFT6	209
Gh_D09G0169	CUL3A	Gh_D01G0107	TFT6	209
Gh_D09G0169	CUL3A	Gh_D05G2540	GRF2	209
Gh_D09G0169	CUL3A	Gh_D13G0518	TFT6	209
Gh_D09G0169	CUL3A	Gh_Sca123729G01	TFT6	209
Gh_D09G0169	CUL3A	Gh_A07G2179	GF14A	209
Gh_D09G0169	CUL3A	Gh_D07G0712	GF14A	209
Gh_D05G2930	CUL3B	Gh_A03G1540	TFT6	209
Gh_D05G2930	CUL3B	Gh_A04G0978	TFT6	209
Gh_D05G2930	CUL3B	Gh_A05G2280	GRF2	209
Gh_D05G2930	CUL3B	Gh_A06G0273	TFT6	209
Gh_D05G2930	CUL3B	Gh_A13G0606	TFT6	209
Gh_D05G2930	CUL3B	Gh_D01G0107	TFT6	209
Gh_D05G2930	CUL3B	Gh_D05G2540	GRF2	209
Gh_D05G2930	CUL3B	Gh_D13G0518	TFT6	209
Gh_D05G2930	CUL3B	Gh_Sca123729G01	TFT6	209
Gh_D05G2930	CUL3B	Gh_A07G2179	GF14A	209
Gh_D05G2930	CUL3B	Gh_D07G0712	GF14A	209
Gh_A03G0065	VRN2	Gh_A03G0526	EMF2	203
Gh_A03G0065	VRN2	Gh_A07G0381	EMF2	203
Gh_A03G0065	VRN2	Gh_D03G1003	EMF2	203
Gh_A03G0065	VRN2	Gh_D07G0444	EMF2	203
Gh_D03G1592	VRN2	Gh_A03G0526	EMF2	203
Gh_D03G1592	VRN2	Gh_A07G0381	EMF2	203
Gh_D03G1592	VRN2	Gh_D03G1003	EMF2	203
Gh_D03G1592	VRN2	Gh_D07G0444	EMF2	203
Gh_A10G0823	CLF	Gh_A08G0045	HIRA	201
Gh_A11G1788	CLF	Gh_A08G0045	HIRA	201
Gh_D10G0937	CLF	Gh_A08G0045	HIRA	201
Gh_D11G1949	CLF	Gh_A08G0045	HIRA	201
Gh_A08G0045	HIRA	Gh_A12G1126	EZA1	201
Gh_A08G0045	HIRA	Gh_D12G1255	EZA1	201
Gh_D09G0169	CUL3A	Gh_D02G1080	NTF4	200
Gh_A13G1198	FIE2	Gh_A03G1926	DDB1A	197
Gh_A13G1198	FIE2	Gh_D02G2365	DDB1A	197
Gh_D13G1494	FIE2	Gh_A03G1926	DDB1A	197
Gh_D13G1494	FIE2	Gh_D02G2365	DDB1A	197
Gh_D06G0508	TPR4	Gh_D07G0226	EMF1	187
Gh_D06G0508	TPR4	Gh_D07G0227	EMF1	187
Gh_A05G3068	SAP130A	Gh_A13G0106	MSI1	184
Gh_A05G3068	SAP130A	Gh_D13G0122	MSI1	184
Gh_A10G1886	SAP130A	Gh_A13G0106	MSI1	184
Gh_A10G1886	SAP130A	Gh_D13G0122	MSI1	184
Gh_D10G2156	SAP130A	Gh_A13G0106	MSI1	184
Gh_D10G2156	SAP130A	Gh_D13G0122	MSI1	184
Gh_A02G0245	BLI	Gh_A03G0065	VRN2	179
Gh_A02G0245	BLI	Gh_D03G1592	VRN2	179
Gh_D10G1454	BLI	Gh_A03G0065	VRN2	179
Gh_D10G1454	BLI	Gh_D03G1592	VRN2	179
Gh_D02G1080	NTF4	Gh_A07G2179	GF14A	174
Gh_D02G1080	NTF4	Gh_D07G0712	GF14A	174
Gh_D09G0169	CUL3A	Gh_A13G1178	DDL	171
Gh_D09G0169	CUL3A	Gh_A03G0163	MPK4	168
Gh_D09G0169	CUL3A	Gh_A08G1183	MPK4	168
Gh_D09G0169	CUL3A	Gh_A12G0964	MPK4	168
Gh_D09G0169	CUL3A	Gh_D03G1422	MPK4	168
Gh_D09G0169	CUL3A	Gh_D08G1467	MMK2	168
Gh_D09G0169	CUL3A	Gh_D12G1076	MPK4	168
Gh_D09G0612	TPR2	Gh_A05G3068	SAP130A	167
Gh_D09G0612	TPR2	Gh_A10G1886	SAP130A	167
Gh_D09G0612	TPR2	Gh_D10G2156	SAP130A	167
Gh_D10G1731	TPR2	Gh_A05G3068	SAP130A	167
Gh_D10G1731	TPR2	Gh_A10G1886	SAP130A	167
Gh_D10G1731	TPR2	Gh_D10G2156	SAP130A	167
Gh_D02G1080	NTF4	Gh_A05G2431	RBR	166
Gh_D02G1080	NTF4	Gh_A05G3458	RBR	166
Gh_D02G1080	NTF4	Gh_D04G1935	RBR	166
Gh_D02G1080	NTF4	Gh_D04G1936	RBL901	166
Gh_D02G1080	NTF4	Gh_D05G2695	RBR	166
Gh_A05G2431	RBR	Gh_A08G0294	CUL4	159
Gh_A05G2431	RBR	Gh_A08G1969	CUL4	159
Gh_A05G2431	RBR	Gh_D06G1504	CUL4	159
Gh_A05G2431	RBR	Gh_D10G0399	CUL4	159
Gh_A05G3458	RBR	Gh_A08G0294	CUL4	159
Gh_A05G3458	RBR	Gh_A08G1969	CUL4	159
Gh_A05G3458	RBR	Gh_D06G1504	CUL4	159
Gh_A05G3458	RBR	Gh_D10G0399	CUL4	159
Gh_D04G1935	RBR	Gh_A08G0294	CUL4	159
Gh_D04G1935	RBR	Gh_A08G1969	CUL4	159
Gh_D04G1935	RBR	Gh_D06G1504	CUL4	159
Gh_D04G1935	RBR	Gh_D10G0399	CUL4	159
Gh_D04G1936	RBL901	Gh_A08G0294	CUL4	159
Gh_D04G1936	RBL901	Gh_A08G1969	CUL4	159
Gh_D04G1936	RBL901	Gh_D06G1504	CUL4	159
Gh_D04G1936	RBL901	Gh_D10G0399	CUL4	159
Gh_D05G2695	RBR	Gh_A08G0294	CUL4	159
Gh_D05G2695	RBR	Gh_A08G1969	CUL4	159
Gh_D05G2695	RBR	Gh_D06G1504	CUL4	159
Gh_D05G2695	RBR	Gh_D10G0399	CUL4	159
Gh_D06G0508	TPR4	Gh_D09G0612	TPR2	157
Gh_D06G0508	TPR4	Gh_D10G1731	TPR2	157
Gh_D05G2262	ASHH2	Gh_D02G1080	NTF4	156
Gh_A03G0163	MPK4	Gh_A07G2179	GF14A	156
Gh_A03G0163	MPK4	Gh_D07G0712	GF14A	156
Gh_A08G1183	MPK4	Gh_A07G2179	GF14A	156
Gh_A08G1183	MPK4	Gh_D07G0712	GF14A	156
Gh_A12G0964	MPK4	Gh_A07G2179	GF14A	156
Gh_A12G0964	MPK4	Gh_D07G0712	GF14A	156
Gh_D03G1422	MPK4	Gh_A07G2179	GF14A	156
Gh_D03G1422	MPK4	Gh_D07G0712	GF14A	156
Gh_D08G1467	MMK2	Gh_A07G2179	GF14A	156
Gh_D08G1467	MMK2	Gh_D07G0712	GF14A	156
Gh_D12G1076	MPK4	Gh_A07G2179	GF14A	156
Gh_D12G1076	MPK4	Gh_D07G0712	GF14A	156
Gh_D02G1080	NTF4	Gh_D06G0508	TPR4	151
Gh_A05G2431	RBR	Gh_A03G0163	MPK4	151
Gh_A05G2431	RBR	Gh_A08G1183	MPK4	151
Gh_A05G2431	RBR	Gh_A12G0964	MPK4	151
Gh_A05G2431	RBR	Gh_D03G1422	MPK4	151
Gh_A05G2431	RBR	Gh_D08G1467	MMK2	151
Gh_A05G2431	RBR	Gh_D12G1076	MPK4	151
Gh_A05G3458	RBR	Gh_A03G0163	MPK4	151
Gh_A05G3458	RBR	Gh_A08G1183	MPK4	151
Gh_A05G3458	RBR	Gh_A12G0964	MPK4	151
Gh_A05G3458	RBR	Gh_D03G1422	MPK4	151
Gh_A05G3458	RBR	Gh_D08G1467	MMK2	151
Gh_A05G3458	RBR	Gh_D12G1076	MPK4	151
Gh_D04G1935	RBR	Gh_A03G0163	MPK4	151
Gh_D04G1935	RBR	Gh_A08G1183	MPK4	151
Gh_D04G1935	RBR	Gh_A12G0964	MPK4	151
Gh_D04G1935	RBR	Gh_D03G1422	MPK4	151
Gh_D04G1935	RBR	Gh_D08G1467	MMK2	151
Gh_D04G1935	RBR	Gh_D12G1076	MPK4	151
Gh_D04G1936	RBL901	Gh_A03G0163	MPK4	151
Gh_D04G1936	RBL901	Gh_A08G1183	MPK4	151
Gh_D04G1936	RBL901	Gh_A12G0964	MPK4	151
Gh_D04G1936	RBL901	Gh_D03G1422	MPK4	151
Gh_D04G1936	RBL901	Gh_D08G1467	MMK2	151
Gh_D04G1936	RBL901	Gh_D12G1076	MPK4	151
Gh_D05G2695	RBR	Gh_A03G0163	MPK4	151
Gh_D05G2695	RBR	Gh_A08G1183	MPK4	151
Gh_D05G2695	RBR	Gh_A12G0964	MPK4	151
Gh_D05G2695	RBR	Gh_D03G1422	MPK4	151
Gh_D05G2695	RBR	Gh_D08G1467	MMK2	151
Gh_D05G2695	RBR	Gh_D12G1076	MPK4	151
Gh_D06G0508	TPR4	Gh_A03G0163	MPK4	151
Gh_D06G0508	TPR4	Gh_A08G1183	MPK4	151
Gh_D06G0508	TPR4	Gh_A12G0964	MPK4	151
Gh_D06G0508	TPR4	Gh_D03G1422	MPK4	151
Gh_D06G0508	TPR4	Gh_D08G1467	MMK2	151
Gh_D06G0508	TPR4	Gh_D12G1076	MPK4	151
Gh_D08G2361	TPR2	Gh_D09G0612	TPR2	150
Gh_D08G2361	TPR2	Gh_D10G1731	TPR2	150
